# Supplementary material for: Dissecting Nucleosome Function with a Comprehensive Histone H2A and H2B Mutant Library
Source: G3 (Bethesda). 2017 Oct 16;7(12):3857–66. doi: 10.1534/g3.117.300252 (PMC5714483; doi:10.1534/g3.117.300252)
Supplement: Supplementary file 1 [file 3857TableS3.xlsx]

## Sheet: H2_plate1
		DNA damage stresses				Temperature stresses		Drugs that disrupt microtubules		Other stresses
Well#	Mutant	HU	CPT	MMS	UV	16°	39°	benomyl	nocodazole	Acetic acid	rapamycin
1-B9	H2A A61S	2		1				1			1
1-C10	H2A A70S	4	3	4		1	4	1
1-F10	H2A D73A	3		2			2						The numbers 1-4 (row C to row L) indicate sensitivity degree to the drugs.
2-G9	H2A D73N	3		2			2	1			1		Lethal mutants were mrked with red color at the bottom of this table.
2-H9	H2A D73R	4	3	4		1	4	3	2		1
2-D10	H2A D92R	4		4			4	2		2	2
3-A10	H2A DEL118-119	2		2		2	1	2	1
3-D10	H2A DEL118-131	3	3	3	2	2	4	2	1
3-E10	H2A DEL120-123	3	1	1		1	2	1
3-F10	H2A DEL120-127	2	4	3		1	4	3	1
3-G10	H2A DEL120-131	2	3	3		2	1	1	1		1
3-H10	H2A DEL124-127		1	2							1
3-A11	H2A DEL124-131	1	1	2
3-B11	H2A DEL128-131			1
3-D9	H2A DEL5-12										1
1-F8	H2A E57A	4		4	2		1	1		1
2-C11	H2A E57Q	4	1	4	1	3	2	3	1	1	2
1-F9	H2A E65A	4	2	4		1	3	1	1		1
2-G11	H2A E65Q	4	1	4			2				1
2-B1	H2A E93A	4	1	4	1	1	2	2
2-A12	H2A E93Q	4	4	4	1	2	4	3		1
1-G4	H2A F26A	2		2	1		2
2-B3	H2A G107A	4	4	4	1	1	2
1-A10	H2A G68A	2		3			2
2-H3	H2A H113A	4	1	2		1	2	2	1		1
2-G12	H2A H113Q	3		2		1	2	3	1
1-H11	H2A H83A	1	1	3
2-F12	H2A H83Q	1		2
2-E2	H2A I103A	3	3	4		2
2-G3	H2A I112A	4	2	4		2	4	2	1
1-A7	H2A I44A	1					1
1-D11	H2A I79A	2		1		1	4	1			1
3-G3	H2A K119E	2		2			1		1		1
3-A2	H2A K21E	1		1			2
3-C8	H2A K4A,K7A,K13A										1
3-D8	H2A K4R,K7R,K13R			1
3-D2	H2A K75E	1					2
1-A11	H2A K76A	2		2			3
3-B3	H2A K76Q	1		1			2
3-D3	H2A K96E						2
2-D3	H2A L109A	1		1
2-C4	H2A L116A	4	2	4	1	2	4	2	1
2-D4	H2A L117A	3		3		1	2	3	1
2-B6	H2A L131A			2
1-H5	H2A L35A						1
1-G9	H2A L66A	4	3	4	1	2	3	2	1	1	2
1-C12	H2A L86A	4	4	4	1	2	4	1			1
2-C1	H2A L94A	3		3	1	1		1		1	1
2-E9	H2A N111D	2		2			1	3	1
2-B4	H2A N115A	2		2		1	1	2	1
2-F9	H2A N115D	2		2		1	2	2	1
1-G10	H2A N74A	2		2	1	2	3	2	1		1
2-A9	H2A N74D	4		4		2	4	3	1
1-G12	H2A N90A			1
2-B9	H2A N90D	3	2	4		1	3	1
2-E3	H2A P110A			1
3-F5	H2A P110V	2		2			3
3-G5	H2A P118V	1				1	1	1
3-C5	H2A P27V	3		3		2	3
2-A11	H2A Q114E	2		3				2	1
2-H5	H2A Q129A			2
2-B11	H2A Q129E			2
1-G3	H2A R18A						1
2-C6	H2A R18E	4	2	4	1	3	4
1-C5	H2A R30A	3		3		2	4
1-F5	H2A R33A						1
2-G6	H2A R33E	4		3	1	2	4
2-A7	H2A R36E			1		1
1-H6	H2A R43A			1
2-E7	H2A R43E	4	4	4		4	4				1
1-C11	H2A R78A	4		4		1	4				1
1-G11	H2A R82A	3	3	3
2-C8	H2A R82E	3		2		1	1	2	1
1-F12	H2A R89A					1
2-E8	H2A R89E			1
2-H4	H2A S121A	2		2		1	1	2	1
3-F6	H2A S121D	2		1		1	1	2	1
2-G5	H2A S128A			1
3-G6	H2A S128D			1
3-H6	H2A T25D						2
3-B7	H2A T77D	2		2			2				1
1-G7	H2A V50A	1					2
3-B8	H2A Y58F	3		2
5-D8	H2B D54R	1		1
4-D10	H2B D71A	2						1	1		2
5-E8	H2B D71N	2		3
7-A7	H2B DEL125-130	3		1			4
7-G1	H2B DEL1-28					2		1	1		2
7-H4	H2B DEL13-36	3		4		2	4				1
7-A2	H2B DEL1-36	1		2			2
7-D5	H2B DEL17-32			1
7-E5	H2B DEL17-36	4	2	4		3	4			1	2
7-A6	H2B DEL21-36	4	1	4		3	4				1
7-D6	H2B DEL25-36			1
7-E6	H2B DEL29-32	2		3		1	1
7-F6	H2B DEL29-36	4		4	1		3
7-A3	H2B DEL5-32	1		1			1
7-B3	H2B DEL5-36	3		4	1	2	4				1
7-G3	H2B DEL9-28					1		1	1		1
7-A4	H2B DEL9-36	4	2	4		3	4				1
5-C3	H2B E108A			1
5-G10	H2B E108Q			1
5-C4	H2B E116A	3		1		2		1	1	1	2
5-B10	H2B E74R	2		1					1
4-D11	H2B E79A			1
5-D10	H2B E79R	3		3		1		1	1
5-F10	H2B E96R	2		2
4-F10	H2B F73A			1
5-B3	H2B G107A	1		1
5-G3	H2B H112A	3		1		1	1				1
5-D11	H2B H112Q	2		1		1					1
5-C11	H2B H52Q	2		2							1
4-A7	H2B I44A			2
6-B6	H2B K111E			1			4
5-B5	H2B K123A	2				1	1
6-E6	H2B K123E	1
6-G6	H2B K123R	1					2
6-A3	H2B K34E	1		1
6-E3	H2B K37E						1
6-H3	H2B K46E	1					2
4-F7	H2B K49A	1
6-F4	H2B K60E	1
6-G4	H2B K60Q					3
4-B2	H2B K6A					1		1	1
6-E12	H2B K6A,K11A,K16A					1		1	1		1
5-E11	H2B K6E					1
6-D5	H2B K88E										1
6-G5	H2B K89E	4	2	4		3	3			1
6-H5	H2B K89Q			1
5-E2	H2B L103A	1		2
4-E7	H2B L48A	1	1	4			1
5-B7	H2B R102E						1
5-D7	H2B R119E	3		2	1	1	1			1	1
5-B6	H2B R32E	1		1
5-D6	H2B R36E	2		1		1	2
6-D8	H2B S42D	2		1
6-E8	H2B S58D	2		1			2				1
6-H8	H2B S67D	4	1	4			4	1	1		3
6-A11	H2B T122D	1					1				1
6-B10	H2B T39D	1		1
6-C10	H2B T51D	2		3			1	1
6-D10	H2B T55D			1
4-H12	H2B T91A	1		3			1
6-F10	H2B T91D	4	4	4	2	4	4	1	1		2
4-D7	H2B V47A	1		2
6-C12	H2B Y124E	1
4-E6	H2B Y40A	1
4-H6	H2B Y43A	2		2		2	3
6-G11	H2B Y45E	3		1			1				1
6-B12	H2B Y86F			1
1-A12	H2A L84A
1-A2	H2A G5A
1-A3	H2A A12S
1-A4	H2A A20S
1-A5	H2A V28A
1-A6	H2A R36A
1-A8	H2A L52A
1-A9	H2A A60S
1-B1	H2A WT
1-B10	H2A N69A
1-B11	H2A T77A
1-B12	H2A Q85A
1-B2	H2A G6A
1-B3	H2A K13A
1-B4	H2A K21A
1-B5	H2A G29A
1-B6	H2A R37A
1-B7	H2A G45A
1-B8	H2A T53A
1-C1	H2A WT
1-C2	H2A K7A
1-C3	H2A A14S
1-C4	H2A A22S
1-C6	H2A G38A
1-C7	H2A S46A
1-C8	H2A A54S
1-D1	H2A WT
1-D10	H2A A71S
1-D12	H2A A87S
1-D2	H2A A8S
1-D3	H2A S15A
1-D4	H2A G23A
1-D5	H2A V31A
1-D6	H2A N39A
1-D7	H2A G47A
1-D8	H2A V55A
1-D9	H2A I63A
1-E1	H2A S1A
1-E10	H2A R72A
1-E11	H2A I80A
1-E12	H2A I88A
1-E2	H2A G9A
1-E3	H2A Q16A
1-E4	H2A L24A
1-E5	H2A H32A
1-E6	H2A Y40A
1-E7	H2A A48S
1-E8	H2A L56A
1-E9	H2A L64A
1-F1	H2A G2A
1-F11	H2A P81A
1-F2	H2A S10A
1-F3	H2A S17A
1-F4	H2A T25A
1-F6	H2A A41S
1-F7	H2A P49A
1-G1	H2A G3A
1-G2	H2A A11S
1-G5	H2A L34A
1-G6	H2A Q42A
1-H1	H2A K4A
1-H10	H2A K75A
1-H3	H2A S19A
1-H4	H2A P27A
1-H7	H2A Y51A
1-H8	H2A L59A
1-H9	H2A A67S
2-A1	H2A D92A
2-A3	H2A G106A
2-A4	H2A Q114A
2-A5	H2A A122S
2-A6	H2A E130A
2-B2	H2A N100A
2-B5	H2A K123A
2-B7	H2A R36K
2-B8	H2A R78K
2-C10	H2A D92N
2-C12	H2A E130Q
2-C2	H2A V101A
2-C3	H2A V108A
2-C5	H2A T124A
2-C7	H2A R37E
2-C9	H2A N95D
2-D1	H2A N95A
2-D12	H2A E130R
2-D2	H2A T102A
2-D5	H2A A125S
2-D6	H2A R18K
2-D7	H2A R37K
2-D8	H2A R82K
2-D9	H2A N100D
2-E1	H2A K96A
2-E10	H2A Q16E
2-E12	H2A H32Q
2-E4	H2A P118A
2-E5	H2A K126A
2-F1	H2A L97A
2-F10	H2A Q42E
2-F2	H2A A104S
2-F3	H2A N111A
2-F4	H2A K119A
2-F5	H2A A127S
2-F6	H2A R30K
2-F7	H2A R43K
2-F8	H2A R89K
2-G1	H2A L98A
2-G10	H2A Q85E
2-G2	H2A Q105A
2-G4	H2A K120A
2-G7	H2A R72E
2-G8	H2A N39D
2-H1	H2A G99A
2-H10	H2A Q105E
2-H12	H2A K4E
2-H6	H2A R33K
2-H7	H2A R72K
2-H8	H2A N69D
3-A1	H2A K4Q
3-A4	H2A K119R
3-A5	H2A K126Q
3-A6	H2A S10D
3-A7	H2A T53D
3-A9	H2A DEL1-12
3-B1	H2A K4R
3-B10	H2A DEL118-123
3-B2	H2A K21Q
3-B4	H2A K120E
3-B5	H2A K126R
3-B6	H2A S15D
3-B9	H2A DEL1-16
3-C1	H2A K7E
3-C2	H2A K21R
3-C3	H2A K76R
3-C4	H2A K120Q
3-C6	H2A S17D
3-C7	H2A T102D
3-C9	H2A DEL5-8
3-D1	H2A K7Q
3-D4	H2A K120R
3-D5	H2A P49V
3-D6	H2A S19D
3-D7	H2A T124D
3-E1	H2A K7R
3-E2	H2A K75Q
3-E3	H2A K96Q
3-E4	H2A K123E
3-E5	H2A P81V
3-E6	H2A S46D
3-E7	H2A Y40E
3-E8	H2A K4Q,K7Q,K13Q
3-E9	H2A DEL5-16
3-F1	H2A K13E
3-F2	H2A K75R
3-F3	H2A K96R
3-F4	H2A K123Q
3-F7	H2A Y40F
3-F8	H2A T124A,A125T
3-F9	H2A DEL9-12
3-G1	H2A K13Q
3-G4	H2A K123R
3-G7	H2A Y51E
3-G8	H2A DEL1-4
3-G9	H2A DEL9-16
3-H1	H2A K13R
3-H3	H2A K119Q
3-H4	H2A K126E
3-H5	H2A S1D
3-H7	H2A Y51F
3-H8	H2A DEL1-8
3-H9	H2A DEL13-16
4-A1	H2B WT
4-A10	H2B F68A
4-A11	H2B I76A
4-A12	H2B A84S
4-A2	H2B E5A
4-A3	H2B A12S
4-A4	H2B A20S
4-A5	H2B D28A
4-A6	H2B R36A
4-A8	H2B H52A
4-A9	H2B K60A
4-B10	H2B V69A
4-B11	H2B A77S
4-B12	H2B A85S
4-B3	H2B P13A
4-B4	H2B K21A
4-B5	H2B G29A
4-B6	H2B K37A
4-B7	H2B Y45A
4-B8	H2B P53A
4-B9	H2B S61A
4-C1	H2B WT
4-C10	H2B N70A
4-C11	H2B T78A
4-C12	H2B Y86A
4-C2	H2B K7A
4-C3	H2B A14S
4-C4	H2B K22A
4-C5	H2B K30A
4-C6	H2B E38A
4-C7	H2B K46A
4-C8	H2B D54A
4-C9	H2B M62A
4-D1	H2B WT
4-D12	H2B N87A
4-D2	H2B P8A
4-D3	H2B E15A
4-D4	H2B T23A
4-D5	H2B K31A
4-D6	H2B T39A
4-D8	H2B T55A
4-D9	H2B S63A
4-E1	H2B S1A
4-E10	H2B I72A
4-E11	H2B A80S
4-E12	H2B K88A
4-E2	H2B A9S
4-E3	H2B K16A
4-E4	H2B S24A
4-E5	H2B R32A
4-E8	H2B G56A
4-E9	H2B I64A
4-F1	H2B S2A
4-F11	H2B S81A
4-F12	H2B K89A
4-F2	H2B S10A
4-F3	H2B K17A
4-F4	H2B T25A
4-F5	H2B S33A
4-F6	H2B S41A
4-F8	H2B I57A
4-F9	H2B L65A
4-G1	H2B A3S
4-G10	H2B E74A
4-G11	H2B K82A
4-G12	H2B S90A
4-G2	H2B K11A
4-G3	H2B P18A
4-G4	H2B S26A
4-G5	H2B K34A
4-G6	H2B S42A
4-G7	H2B Q50A
4-G8	H2B S58A
4-G9	H2B N66A
4-H1	H2B A4S
4-H10	H2B R75A
4-H11	H2B L83A
4-H3	H2B A19S
4-H4	H2B V27A
4-H5	H2B V35A
4-H7	H2B T51A
4-H8	H2B Q59A
4-H9	H2B S67A
5-A1	H2B I92A
5-A10	H2B E74Q
5-A11	H2B E116Q
5-A12	H2B K7Q
5-A2	H2B A100S
5-A3	H2B P106A
5-A4	H2B V114A
5-A5	H2B T122A
5-A6	H2B A130S
5-A7	H2B R95K
5-A8	H2B D28N
5-A9	H2B Q98E
5-B1	H2B S93A
5-B12	H2B K7R
5-B4	H2B S115A
5-B8	H2B D28R
5-B9	H2B Q129E
5-C1	H2B A94S
5-C10	H2B E79Q
5-C12	H2B K11E
5-C2	H2B V101A
5-C5	H2B Y124A
5-C6	H2B R32K
5-C7	H2B R102K
5-C8	H2B D54N
5-C9	H2B E5Q
5-D1	H2B R95A
5-D12	H2B K11Q
5-D2	H2B R102A
5-D4	H2B G117A
5-D5	H2B S125A
5-D9	H2B E5R
5-E1	H2B E96A
5-E10	H2B E96Q
5-E12	H2B K11R
5-E3	H2B A110S
5-E4	H2B T118A
5-E5	H2B S126A
5-E6	H2B R36K
5-E7	H2B R119K
5-E9	H2B E15Q
5-F1	H2B I97A
5-F11	H2B K6Q
5-F12	H2B K16E
5-F2	H2B I104A
5-F3	H2B K111A
5-F4	H2B R119A
5-F5	H2B S127A
5-F6	H2B R75E
5-F7	H2B N66D
5-F9	H2B E15R
5-G1	H2B Q98A
5-G11	H2B K6R
5-G12	H2B K16Q
5-G2	H2B L105A
5-G4	H2B A120S
5-G5	H2B T128A
5-G6	H2B R75K
5-G7	H2B N70D
5-G8	H2B Q50E
5-G9	H2B E38Q
5-H1	H2B T99A
5-H11	H2B K7E
5-H12	H2B K16R
5-H3	H2B A113S
5-H4	H2B V121A
5-H5	H2B Q129A
5-H6	H2B R95E
5-H7	H2B N87D
5-H8	H2B Q59E
5-H9	H2B E38R
6-A1	H2B K17E
6-A10	H2B T25D
6-A12	H2B Y86E
6-A2	H2B K22R
6-A4	H2B K46Q
6-A5	H2B K82E
6-A6	H2B K89R
6-A7	H2B P13V
6-A8	H2B S26D
6-A9	H2B S81D
6-B1	H2B K17Q
6-B11	H2B T128D
6-B2	H2B K30E
6-B4	H2B K46R
6-B5	H2B K82Q
6-B7	H2B P18V
6-B8	H2B S33D
6-B9	H2B S90D
6-C1	H2B K17R
6-C2	H2B K30Q
6-C3	H2B K34Q
6-C4	H2B K49E
6-C5	H2B K82R
6-C6	H2B K111Q
6-C7	H2B P53V
6-C8	H2B S41D
6-C9	H2B S93D
6-D1	H2B K21E
6-D11	H2B Y40F
6-D12	H2B Y124F
6-D2	H2B K30R
6-D3	H2B K34R
6-D4	H2B K49Q
6-D6	H2B K111R
6-D7	H2B P106V
6-D9	H2B S115D
6-E1	H2B K21Q
6-E10	H2B T78D
6-E2	H2B K31E
6-E4	H2B K49R
6-E5	H2B K88Q
6-E7	H2B S1D
6-E9	H2B S125D
6-F1	H2B K21R
6-F11	H2B Y43F
6-F12	H2B K6R,K11R,K16R
6-F2	H2B K31Q
6-F3	H2B K37Q
6-F5	H2B K88R
6-F6	H2B K123Q
6-F7	H2B S2D
6-F9	H2B S126D
6-G1	H2B K22E
6-G10	H2B T99D
6-G12	H2B K6Q,K11Q,K16Q
6-G2	H2B K31R
6-G3	H2B K37R
6-G7	H2B S10D
6-G8	H2B S63D
6-G9	H2B S127D
6-H1	H2B K22Q
6-H10	H2B T118D
6-H11	H2B Y45F
6-H12	H2B S2A,A3K,V27T,V35A
6-H4	H2B K60R
6-H6	H2B P8V
6-H7	H2B S24D
6-H9	H2B T23D
7-A1	H2B DEL1-4
7-A5	H2B DEL17-20
7-B1	H2B DEL1-8
7-B2	H2B DEL5-8
7-B5	H2B DEL17-24
7-B6	H2B DEL25-28
7-B7	H2B DEL127-130
7-C1	H2B DEL1-12
7-C2	H2B DEL5-12
7-C3	H2B DEL9-12
7-C4	H2B DEL13-16
7-C5	H2B DEL17-28
7-C6	H2B DEL25-32
7-D1	H2B DEL1-16
7-D2	H2B DEL5-16
7-D3	H2B DEL9-16
7-D4	H2B DEL13-20
7-E1	H2B DEL1-20
7-E2	H2B DEL5-20
7-E3	H2B DEL9-20
7-E4	H2B DEL13-24
7-F1	H2B DEL1-24
7-F2	H2B DEL5-24
7-F3	H2B DEL9-24
7-F4	H2B DEL13-28
7-F5	H2B DEL21-24
7-G2	H2B DEL5-28
7-G4	H2B DEL13-32
7-G5	H2B DEL21-28
7-G6	H2B DEL33-36
7-H1	H2B DEL1-32
7-H3	H2B DEL9-32
7-H5	H2B DEL21-32
7-H6	H2B DEL125-126
5-D3	H2B L109A	lethal mutants
1-C9	H2A E62A
1-G8	H2A Y58A
1-H12	H2A D91A
2-A10	H2A D91N
2-A8	H2A R78E
2-B10	H2A D91R
2-B12	H2A E93R
2-D11	H2A E57R
2-E11	H2A E62Q
2-E6	H2A R30E
2-F11	H2A E62R
2-H11	H2A E65R
3-A8	H2A Y58E
3-C10	H2A DEL118-127
3-G2	H2A K76E
5-B11	H2B E116R
5-F8	H2B D71R
5-H10	H2B E108R
6-C11	H2B Y40E
6-E11	H2B Y43E
6-F8	H2B S61D
1-A1	Empty
1-H2	Empty
2-A2	Empty
2-H2	Empty
3-H2	Empty
3-A3	Empty
4-B1	Empty
4-H2	Empty
5-B2	Empty
5-H2	Empty
6-H2	Empty
6-B3	Empty
7-H2	Empty
7-B4	Empty
